# Supplementary material for: The Tsushima leopard cat exhibits extremely low genetic diversity compared with the Korean Amur leopard cat: Implications for conservation
Source: PeerJ. 2019 Jul 15;7:e7297. doi: 10.7717/peerj.7297 (PMC6637929; doi:10.7717/peerj.7297)
Supplement: Table S1 — These data were obtained from row typing score of multiple genotyping experiments. [file peerj-07-7297-s001.xlsx]

## Sheet: Supplemental Table 1
Supplemental Table 1 Genotypes of 28 tsushima leopard cat in 12 microsatellite loci
sample number	Pbe01_M		Pbe02_M		Pbe03_M		Pbe05_M		Pbe06_M		Pbe09_M		Pbe10_M		Pbe13_M		Pbe15_M		Pbe26_M		Pbe31_M		Pbe32_M
21609	158.148	158.148	168.064	168.064	230.62	238.89	125.158	125.158	246.933	246.933	119.077	119.077	244.45	244.45	224.452	224.452	112.247	112.247	119.077	119.077	247.04	247.04	114.518	114.518
21610	158.17	158.17	168.044	168.044	230.55	238.77	125.26	125.26	247.379	247.379	119.078	119.078	244.34	244.34	224.363	224.363	112.251	112.251	119.078	119.078	247.15	247.15	114.502	114.502
21611	158.047	158.047	167.95	167.95	230.49	238.77	125.212	125.212	247.052	247.052	118.936	118.936	244.47	244.47	224.462	224.462	112.34	112.34	119.206	119.206	246.82	246.82	114.607	114.607
21612	158.149	158.149	167.995	167.995	230.55	230.55	125.315	125.315	247.156	247.156	114.977	119.073	244.265	244.265	224.457	228	112.382	112.382	119.21	119.21	247.218	247.218	114.521	114.521
21613	158.171	158.171	168.118	168.118	230.62	238.89	125.283	125.283	247	247	119.077	119.077	244.311	244.311	224.462	224.462	112.243	112.243	119.077	119.077	247.34	247.34	114.505	114.505
21614	158.169	158.169	168.025	168.025	230.55	238.88	125.303	125.303	247.071	247.071	119.077	119.077	244.311	244.311	224.393	224.393	112.243	112.243	119.077	119.077	247.135	247.135	114.597	114.597
21615	158.171	158.171	168.098	168.098	230.62	238.89	125.28	125.28	247.032	247.032	119.21	119.21	244.286	244.286	224.338	224.338	112.382	112.382	119.21	119.21	247.37	247.37	114.635	114.635
21616	158.293	158.293	168.068	168.068	230.61	238.9	125.249	125.249	247.078	247.078	119.082	119.082	244.363	244.363	224.432	224.432	112.347	112.347	119.089	119.089	247.292	247.292	114.588	114.588
21617	158.171	158.171	168.118	168.118	230.61	238.78	125.26	125.26	246.999	246.999	119.078	119.078	244.363	244.363	224.437	224.437	112.29	112.29	119.213	119.213	247.292	247.292	114.505	114.505
21618	158.169	158.169	168.044	168.044	230.55	238.9	125.292	125.292	247.123	247.123	119.07	119.07	244.363	244.363	224.457	224.457	112.305	112.305	119.085	119.085	247.27	247.27	114.521	114.521
21619	158.046	158.046	168.044	168.044	230.55	230.55	125.292	125.292	247.045	247.045	119.085	119.085	244.363	244.363	224.457	224.457	112.305	112.305	119.085	119.085	247.26	247.26	114.638	114.638
21620	158.147	158.147	168.064	168.064	230.62	238.89	125.292	125.292	247.039	247.039	119.07	119.07	244.363	244.363	224.483	224.483	112.343	112.343	119	119	247.218	247.218	114.651	114.651
22693	158.17	158.17	167.995	167.995	238.9	238.9	125.292	125.292	247.038	247.038	111	119	244.363	244.363	224.457	224.457	112.382	112.382	119.074	119.074	247.293	247.293	114.518	114.518
22694	158.147	158.147	167.97	167.97	230.68	238.9	125.292	125.292	247.11	247.11	111	119	244.363	244.363	224.462	224.462	112.247	112.247	119.21	119.21	247.261	247.261	114.518	114.518
22695	158.191	158.191	167.976	167.976	230.67	230.67	125.292	125.292	247.123	247.123	119.082	119.082	244.363	244.363	224.457	224.457	112.439	112.439	119.216	119.216	247.293	247.293	114.518	114.518
22696	158.19	158.19	168.068	168.068	239.03	239.03	125.33	125.33	247.077	247.077	119.097	119.097	244.363	244.363	224.457	224.457	112.404	112.404	119.226	119.226	247.324	247.324	114.518	114.518
22697	158.024	158.024	167.97	167.97	230.61	238.78	125.283	125.283	247.039	247.039	119.081	119.081	244.363	244.363	224.457	224.457	112.247	112.247	119.077	119.077	247.142	247.142	114.518	114.518
22698	158.046	158.046	167.95	167.95	230.67	230.67	125.303	125.303	247.084	247.084	119.077	119.077	244.14	244.14	224.457	224.457	112.247	112.247	119.209	119.209	247.26	247.26	114.518	114.518
22699	158.126	158.126	167.97	167.97	230.55	238.77	125.212	125.212	247.084	247.084	119.069	119.069	244.14	244.14	224.457	224.457	112.32	112.32	119.07	119.07	246.83	246.83	114.518	114.518
22700	158.15	158.15	167.94	167.94	239	239	125.12	125.12	247.084	247.084	119	119	244.14	244.14	224.457	224.457	112.32	112.32	119	119	247.33	247.33	114.518	114.518
22701	158.148	158.148	168.044	168.044	230.68	238.9	125.029	125.029	247.084	247.084	119.07	119.07	244.14	244.14	224.457	224.457	112.32	112.32	119.07	119.07	247.218	247.218	114.518	114.518
22702	158.147	158.147	168.094	168.094	230.62	238.89	124.937	124.937	247.084	247.084	119.204	119.204	244.14	244.14	224.457	224.457	112.32	112.32	119.077	119.077	247.184	247.184	114.518	114.518
22703	158.047	158.047	167.807	167.807	230.54	238.77	124.846	124.846	247.084	247.084	119.21	119.21	244.14	244.14	224.457	224.457	112.32	112.32	119.085	119.085	247.184	247.184	114.518	114.518
22704	158.17	158.17	167.995	167.995	230.73	238.9	124.755	124.755	247.084	247.084	115.065	119.089	244.14	244.14	224.457	224.457	112.32	112.32	119.219	119.219	247.176	247.176	114.518	114.518
22705	158.047	158.047	167.95	167.95	230.6	238.78	124.663	124.663	247.084	247.084	115.065	119.089	244.14	244.14	224.457	224.457	112.32	112.32	119.082	119.082	247.211	247.211	114.518	114.518
22706	158.15	158.15	167.89	167.89	239	239	124.572	124.572	247.084	247.084	119	119	244.14	244.14	224.457	224.457	112.32	112.32	111	119	247.33	247.33	114.518	114.518
22707	158.047	158.047	167.901	167.901	230.62	238.89	125.229	125.229	247.084	247.084	119.085	119.085	244.14	244.14	224.457	224.457	112.382	112.382	119.21	119.21	247.218	247.218	114.518	114.518
22708	158.022	158.022	167.894	167.894	230.6	238.78	125.283	125.283	247.045	247.045	115	119.077	244.14	244.14	224.457	224.457	112.305	112.305	119.085	119.085	247.135	247.135	114.518	114.518
